# Supplementary material for: Hospital Smoke-Free Policy: Compliance, Enforcement, and Practices. A Staff Survey in Two Large Public Hospitals in Australia
Source: Int J Environ Res Public Health. 2017 Nov 8;14(11):1358. doi: 10.3390/ijerph14111358 (PMC5707997; doi:10.3390/ijerph14111358)
Supplement: Supplementary file 1 [file ijerph-14-01358-s001.zip]

Archive with 2 entries (2 files):
- Supplementary Table.pdf
- Supplementary data file- .csv file of participant responses.csv
